# Supplementary material for: The chromosome-scale genome and population genomics reveal the adaptative evolution of Populus pruinosa to desertification environment
Source: Hortic Res. 2024 Feb 6;11(3):uhae034. doi: 10.1093/hr/uhae034 (PMC10967694; doi:10.1093/hr/uhae034)
Supplement: Web_Material_uhae034 [file web_material_uhae034.zip]

Archive with 3 entries (3 files):
- Supplemental File 1.docx
- Supplemental Tables.xlsx
- Supplementary Figures.docx
