# Supplementary material for: The chromosome-scale genome and population genomics reveal the adaptative evolution of Populus pruinosa to desertification environment
Source: Hortic Res. 2024 Feb 6;11(3):uhae034. doi: 10.1093/hr/uhae034 (PMC10967694; doi:10.1093/hr/uhae034)
Supplement: Web_Material_uhae034 [file web_material_uhae034.zip › Supplemental Tables.xlsx]

## Sheet: Table S1
Table S1: Genome survey of P. pruinosa genome.
Species	k-mer	Depth	N_kmer	Genome_size(Mb)	Revised genome-size (Mb)	Heterozygous-rate (%)	Repeat-rate (%)
P. pruinosa	17	39	23037071065	590.69	583.98	0.96	0.594

## Sheet: Table S2
Table S2: Statistics of Illumina, PacBio, Hi-C sequencing data.
The sequencing data size by various sequencing platform						Statistics of Illumina paired-end reads				Statistics of PacBio sequencing data		Statistics of Hi-C data and assessment
Pair-end libraries	Platform	Insert size (bp)	Total Data (Gb)	Read length (bp)	Sequence Coverage (X)	Sample name	Raw Base (bp)	Q30 (%)	GC content (%)	Items	HiFi reads	Statistics of Hi-C data
Illumina	Illumina novaseq 6000	350	30.7	150	52.57	P. pruinosa-1r_L3	28312413600	92.28	33.48	Total number of reads	2699301	Raw paired reads	Raw Base (bp)		Clean Base (bp)	GC content (%)				% ≥ Q30
Pacbio reads	Pacbio Sequel II	20	39.5	--	66.78	P. pruinosa-1r_L2	2483478900	91.37	33.39	Total number of sequenced bases (bp)	39514541115	242813737	72844121100		72077140200	36.4				93.3
Hi-C	Illumina novaseq 6000	300-500	72.8	150bp	124.7					Mean reads length (bp)	14638	truncating and mapping
										Max reads length (bp)	40247			Read 1					Read 2
										N50 (bp)	14855	Total reads		7111077					7111077
										Coverage (X)*	66.8	Not truncated		3866051					3904611
												Too short to map		74792					75286
												Average length of truncated sequenc		83.87					83.8
												Unique alignments		5172508					5157779
												Multiple alignments		452363					428145
												Failed to align		1411414					1449867
												Filtering
																			Di-tag Count
												Valid Pairs							3176834
												Invalid Pairs							233359
												Same Circularised							10134
												Same Fragment Dangling Ends							72033
												Same Fragment Internal							84126
												Re-ligation							43617
												Contiguous Sequence							23449
												Wrong Size							0
												De-duplication
														All Di-Tags				Unique Di-Tags
												Read Pairs		3176834				3066116
												Cis-close (< 10Kbp)		49427				47480
												Cis-far (> 10Kbp)		3960				3811
												Trans		3123447				3014825

## Sheet: Table S3
Table S3: The assembly result using integrated technologies of Illumina and Pacbio.
Title	Total length (bp)	Total number	Average length (bp)	N50 length (bp)	N50 number	N90 length (bp)	N90 number
Contig	536994183	676	794370	20961909	10	11641760	22
Scaffold	536994183	676	794370	20961909	10	11641760	22

## Sheet: Table S4
Table S4: Summary of chromosome level assembly based on Hi-C data.
Sequeues ID	Cluster Number of scaffolds	Sequeues Length
Chr.1	3	57310984
Chr.2	2	27443752
Chr.3	3	25104340
Chr.4	6	31839161
Chr.5	2	31455237
Chr.6	2	34189373
Chr.7	5	20515139
Chr.8	3	27088035
Chr.9	5	18090807
Chr.10	2	26848506
Chr.11	3	21628079
Chr.12	2	15815301
Chr.13	2	21101078
Chr.14	2	21392448
Chr.15	2	19911311
Chr.16	4	18880435
Chr.17	7	22842816
Chr.18	2	21004417
Chr.19	2	17974672

## Sheet: Table S5
Table S5: Evaluation of nucleotide sequence consistency.
	Reads	Genome
Mapping rate (%)	98.49	-
Average sequencing depth	-	46.88
Coverage (%)	-	99.84
Coverage at least 4X (%)	-	99.76
Coverage at least 10X (%)	-	99.57
Coverage at least 20X (%)	-	96.06

## Sheet: Table S6
Table S6: Evaluation of BUSCO.
Species	BUSCO notation assessment results
P. pruinosa	Complete BUSCOs: 97.7% (1577/1614)
	Complete and single-copy BUSCOs: 84.1% (1357/1614)
	Complete Duplicated BUSCOs: 13.6% (220/1614)
	Fragmented BUSCOs: 0.2% (3/1614)
	Missing BUSCOs: 2.1% (34/1614)

## Sheet: Table S7
Table S7: Functional annotation of predicted protein-coding genes in the P. pruinosa genome.
Database	Number of genes annotated	Percentage (%)
Swissprot	25286	75.95
Nr	31641	95.04
KEGG	24480	73.53
InterPro	30720	92.28
GO	19178	57.61
Pfam	24341	73.12
Annotated	32011	96.16

## Sheet: Table S8
Table S8: Gene density on chromosomes of P. pruinosa genome.
Chromosomes	The number of genes	Chromosomes length (Mb)	Gene density (genes/Mb)
1	3809	57.311	66.462
2	2348	27.4438	85.5568
3	1883	25.1043	75.007
4	1887	31.8392	59.2666
5	2156	31.4552	68.5418
6	2351	34.1894	68.7641
7	1206	20.5151	58.7859
8	2039	27.088	75.2731
9	1563	18.0908	86.3975
10	2250	26.8485	83.8035
11	1189	21.6281	54.9748
12	825	15.8153	52.1647
13	1236	21.1011	58.5752
14	1573	21.3924	73.5306
15	1226	19.9113	61.573
16	1176	18.8804	62.2867
17	1096	22.8428	47.9801
18	1161	21.0044	55.2741
19	994	17.9747	55.3

## Sheet: Table S9
Table S9: Summary of transposon content in the P. pruinosa genome.
Type	Length (bp)	% of genome
DNA	7997606	1.53
LINE	2926741	0.56
SINE	105261	0.02
LTR	228954007	43.94
Unknown	22848817	4.38
Total	256698891	49.26

## Sheet: Table S10
Table S10: Duplicate gene origins in the genomes of P. pruinosa and P. euphratica.
Mode of duplicate gene origins	Gene number in P. pruinosa	Gene number in P. euphratica
Singleton	3722	4759
Dispersed	7738	9834
Proximal	706	1482
Tandem	1817	2910
WGD or segmental	19308	20095

[truncated: 22 more sheets: Sheet11, Table S12, Table S13, Table S14, Table S15, Table S16, Table S17, Table S18, Table S19, Table S20, Table S21, Table S22, Table S23, Table S24, Table S25, Table S26, Table S27, Table S28, Table S29, Table S30 …]
